# Supplementary material for: Design, Synthesis and Biological Exploration of Novel N-(9-Ethyl-9H-Carbazol-3-yl)Acetamide-Linked Benzofuran-1,2,4-Triazoles as Anti-SARS-CoV-2 Agents: Combined Wet/Dry Approach Targeting Main Protease (Mpro), Spike Glycoprotein and RdRp
Source: Int J Mol Sci. 2024 Nov 26;25(23):12708. doi: 10.3390/ijms252312708 (PMC11641759; doi:10.3390/ijms252312708)
Supplement: Supplementary file 1 [file ijms-25-12708-s001.zip]

Archive with 1 entries (1 files):
- ijms-3295757-supplementary.pdf
